# Supplementary material for: A Simple and Universal Nucleic Acid Assay Platform Based on Personal Glucose Meter Using SARS-CoV-2 N Gene as the Model
Source: Biosensors (Basel). 2022 Apr 15;12(4):249. doi: 10.3390/bios12040249 (PMC9025369; doi:10.3390/bios12040249)
Supplement: Supplementary file 1 [file biosensors-12-00249-s001.zip]

Archive with 1 entries (1 files):
- biosensors-1654502-supplementary.pdf
